# Supplementary material for: Beyond the Brain: Perinatal Exposure of Rats to Serotonin Enhancers Induces Long-Term Changes in the Jejunum and Liver
Source: Biomedicines. 2024 Feb 3;12(2):357. doi: 10.3390/biomedicines12020357 (PMC10887406; doi:10.3390/biomedicines12020357)
Supplement: Supplementary file 1 [file biomedicines-12-00357-s001.zip]

Archive with 1 entries (1 files):
- biomedicines-2812470-supplementary.pdf
